# Supplementary material for: Salinity stress induces the production of 2-(2-phenylethyl)chromones and regulates novel classes of responsive genes involved in signal transduction in Aquilaria sinensis calli
Source: BMC Plant Biol. 2016 May 26;16:119. doi: 10.1186/s12870-016-0803-7 (PMC4881210; doi:10.1186/s12870-016-0803-7)
Supplement: Additional file 4: Table S2. — The KEGG analysis of all unigenes. (XLSX 17 kb) [file 12870_2016_803_MOESM4_ESM.xlsx]

## Sheet: Sheet1
	Table S2.All Unigenes KEGG pathways
Number	Pathway	All genes with pathway annotation (40402)	Pathway ID	Level 1	Level 2
1	Metabolic pathways	8876 (21.97%)	ko01100	Metabolism	Global map
2	Biosynthesis of secondary metabolites	3992 (9.88%)	ko01110	Metabolism	Global map
3	Plant-pathogen interaction	2042 (5.05%)	ko04626	Organismal Systems	Environmental adaptation
4	Plant hormone signal transduction	1670 (4.13%)	ko04075	Environmental Information Processing	Signal transduction
5	RNA transport	1408 (3.48%)	ko03013	Genetic Information Processing	Translation
6	Spliceosome	1223 (3.03%)	ko03040	Genetic Information Processing	Transcription
7	Purine metabolism	1198 (2.97%)	ko00230	Metabolism	Nucleotide metabolism
8	Protein processing in endoplasmic reticulum	1040 (2.57%)	ko04141	Genetic Information Processing	Folding, sorting and degradation
9	Glycerophospholipid metabolism	972 (2.41%)	ko00564	Metabolism	Lipid metabolism
10	Pyrimidine metabolism	969 (2.4%)	ko00240	Metabolism	Nucleotide metabolism
11	RNA degradation	963 (2.38%)	ko03018	Genetic Information Processing	Folding, sorting and degradation
12	Endocytosis	933 (2.31%)	ko04144	Cellular Processes	Transport and catabolism
13	Starch and sucrose metabolism	925 (2.29%)	ko00500	Metabolism	Carbohydrate metabolism
14	Ubiquitin mediated proteolysis	837 (2.07%)	ko04120	Genetic Information Processing	Folding, sorting and degradation
15	Ribosome biogenesis in eukaryotes	801 (1.98%)	ko03008	Genetic Information Processing	Translation
16	mRNA surveillance pathway	800 (1.98%)	ko03015	Genetic Information Processing	Translation
17	Ribosome	610 (1.51%)	ko03010	Genetic Information Processing	Translation
18	Ether lipid metabolism	581 (1.44%)	ko00565	Metabolism	Lipid metabolism
19	Glycolysis / Gluconeogenesis	570 (1.41%)	ko00010	Metabolism	Carbohydrate metabolism
20	Amino sugar and nucleotide sugar metabolism	492 (1.22%)	ko00520	Metabolism	Carbohydrate metabolism
21	ABC transporters	492 (1.22%)	ko02010	Environmental Information Processing	Membrane transport
22	RNA polymerase	486 (1.2%)	ko03020	Genetic Information Processing	Transcription
23	Nucleotide excision repair	466 (1.15%)	ko03420	Genetic Information Processing	Replication and repair
24	Phosphatidylinositol signaling system	462 (1.14%)	ko04070	Environmental Information Processing	Signal transduction
25	Homologous recombination	437 (1.08%)	ko03440	Genetic Information Processing	Replication and repair
26	Phenylpropanoid biosynthesis	429 (1.06%)	ko00940	Metabolism	Biosynthesis of other secondary metabolites
27	Pentose and glucuronate interconversions	418 (1.03%)	ko00040	Metabolism	Carbohydrate metabolism
28	Base excision repair	402 (1%)	ko03410	Genetic Information Processing	Replication and repair
29	Inositol phosphate metabolism	397 (0.98%)	ko00562	Metabolism	Carbohydrate metabolism
30	Galactose metabolism	393 (0.97%)	ko00052	Metabolism	Carbohydrate metabolism
31	Arginine and proline metabolism	392 (0.97%)	ko00330	Metabolism	Amino acid metabolism
32	Glycerolipid metabolism	386 (0.96%)	ko00561	Metabolism	Lipid metabolism
33	Aminoacyl-tRNA biosynthesis	383 (0.95%)	ko00970	Genetic Information Processing	Translation
34	Valine, leucine and isoleucine degradation	371 (0.92%)	ko00280	Metabolism	Amino acid metabolism
35	Phagosome	360 (0.89%)	ko04145	Cellular Processes	Transport and catabolism
36	Pyruvate metabolism	350 (0.87%)	ko00620	Metabolism	Carbohydrate metabolism
37	Peroxisome	329 (0.81%)	ko04146	Cellular Processes	Transport and catabolism
38	Cysteine and methionine metabolism	325 (0.8%)	ko00270	Metabolism	Amino acid metabolism
39	Oxidative phosphorylation	324 (0.8%)	ko00190	Metabolism	Energy metabolism
40	Mismatch repair	322 (0.8%)	ko03430	Genetic Information Processing	Replication and repair
41	Fructose and mannose metabolism	317 (0.78%)	ko00051	Metabolism	Carbohydrate metabolism
42	Other glycan degradation	315 (0.78%)	ko00511	Metabolism	Glycan biosynthesis and metabolism
43	DNA replication	303 (0.75%)	ko03030	Genetic Information Processing	Replication and repair
44	Fatty acid metabolism	298 (0.74%)	ko00071	Metabolism	Lipid metabolism
45	Glycosylphosphatidylinositol(GPI)-anchor biosynthesis	296 (0.73%)	ko00563	Metabolism	Glycan biosynthesis and metabolism
46	Regulation of autophagy	294 (0.73%)	ko04140	Cellular Processes	Transport and catabolism
47	Circadian rhythm - plant	284 (0.7%)	ko04712	Organismal Systems	Environmental adaptation
48	Protein export	283 (0.7%)	ko03060	Genetic Information Processing	Folding, sorting and degradation
49	Glycosaminoglycan degradation	279 (0.69%)	ko00531	Metabolism	Glycan biosynthesis and metabolism
50	Flavonoid biosynthesis	275 (0.68%)	ko00941	Metabolism	Biosynthesis of other secondary metabolites
51	Basal transcription factors	265 (0.66%)	ko03022	Genetic Information Processing	Transcription
52	Tyrosine metabolism	251 (0.62%)	ko00350	Metabolism	Amino acid metabolism
53	Glycine, serine and threonine metabolism	247 (0.61%)	ko00260	Metabolism	Amino acid metabolism
54	Terpenoid backbone biosynthesis	244 (0.6%)	ko00900	Metabolism	Metabolism of terpenoids and polyketides
55	Natural killer cell mediated cytotoxicity	238 (0.59%)	ko04650	Organismal Systems	Immune system
56	Glycosphingolipid biosynthesis - ganglio series	238 (0.59%)	ko00604	Metabolism	Glycan biosynthesis and metabolism
57	Glyoxylate and dicarboxylate metabolism	234 (0.58%)	ko00630	Metabolism	Carbohydrate metabolism
58	Sphingolipid metabolism	229 (0.57%)	ko00600	Metabolism	Lipid metabolism
59	Zeatin biosynthesis	227 (0.56%)	ko00908	Metabolism	Metabolism of terpenoids and polyketides
60	Propanoate metabolism	227 (0.56%)	ko00640	Metabolism	Carbohydrate metabolism
61	Carbon fixation in photosynthetic organisms	220 (0.54%)	ko00710	Metabolism	Energy metabolism
62	Ubiquinone and other terpenoid-quinone biosynthesis	215 (0.53%)	ko00130	Metabolism	Metabolism of cofactors and vitamins
63	N-Glycan biosynthesis	213 (0.53%)	ko00510	Metabolism	Glycan biosynthesis and metabolism
64	Limonene and pinene degradation	211 (0.52%)	ko00903	Metabolism	Metabolism of terpenoids and polyketides
65	Glutathione metabolism	207 (0.51%)	ko00480	Metabolism	Metabolism of other amino acids
66	Phenylalanine metabolism	201 (0.5%)	ko00360	Metabolism	Amino acid metabolism
67	Pantothenate and CoA biosynthesis	191 (0.47%)	ko00770	Metabolism	Metabolism of cofactors and vitamins
68	Stilbenoid, diarylheptanoid and gingerol biosynthesis	186 (0.46%)	ko00945	Metabolism	Biosynthesis of other secondary metabolites
69	Porphyrin and chlorophyll metabolism	185 (0.46%)	ko00860	Metabolism	Metabolism of cofactors and vitamins
70	Cyanoamino acid metabolism	184 (0.46%)	ko00460	Metabolism	Metabolism of other amino acids
71	Phenylalanine, tyrosine and tryptophan biosynthesis	179 (0.44%)	ko00400	Metabolism	Amino acid metabolism
72	beta-Alanine metabolism	177 (0.44%)	ko00410	Metabolism	Metabolism of other amino acids
73	Valine, leucine and isoleucine biosynthesis	175 (0.43%)	ko00290	Metabolism	Amino acid metabolism
74	Pentose phosphate pathway	171 (0.42%)	ko00030	Metabolism	Carbohydrate metabolism
75	Ascorbate and aldarate metabolism	170 (0.42%)	ko00053	Metabolism	Carbohydrate metabolism
76	Carotenoid biosynthesis	168 (0.42%)	ko00906	Metabolism	Metabolism of terpenoids and polyketides
77	alpha-Linolenic acid metabolism	164 (0.41%)	ko00592	Metabolism	Lipid metabolism
78	Circadian rhythm - mammal	149 (0.37%)	ko04710	Organismal Systems	Environmental adaptation
79	Glycosphingolipid biosynthesis - globo series	147 (0.36%)	ko00603	Metabolism	Glycan biosynthesis and metabolism
80	Citrate cycle (TCA cycle)	146 (0.36%)	ko00020	Metabolism	Carbohydrate metabolism
81	Lysine degradation	143 (0.35%)	ko00310	Metabolism	Amino acid metabolism
82	Alanine, aspartate and glutamate metabolism	142 (0.35%)	ko00250	Metabolism	Amino acid metabolism
83	Sulfur metabolism	134 (0.33%)	ko00920	Metabolism	Energy metabolism
84	Non-homologous end-joining	131 (0.32%)	ko03450	Genetic Information Processing	Replication and repair
85	Histidine metabolism	128 (0.32%)	ko00340	Metabolism	Amino acid metabolism
86	Steroid biosynthesis	123 (0.3%)	ko00100	Metabolism	Lipid metabolism
87	Nitrogen metabolism	117 (0.29%)	ko00910	Metabolism	Energy metabolism
88	Diterpenoid biosynthesis	109 (0.27%)	ko00904	Metabolism	Metabolism of terpenoids and polyketides
89	SNARE interactions in vesicular transport	109 (0.27%)	ko04130	Genetic Information Processing	Folding, sorting and degradation
90	Butanoate metabolism	102 (0.25%)	ko00650	Metabolism	Carbohydrate metabolism
91	Flavone and flavonol biosynthesis	98 (0.24%)	ko00944	Metabolism	Biosynthesis of other secondary metabolites
92	Fatty acid biosynthesis	97 (0.24%)	ko00061	Metabolism	Lipid metabolism
93	Lysine biosynthesis	97 (0.24%)	ko00300	Metabolism	Amino acid metabolism
94	Proteasome	95 (0.24%)	ko03050	Genetic Information Processing	Folding, sorting and degradation
95	Tryptophan metabolism	93 (0.23%)	ko00380	Metabolism	Amino acid metabolism
96	Cutin, suberine and wax biosynthesis	88 (0.22%)	ko00073	Metabolism	Lipid metabolism
97	Riboflavin metabolism	88 (0.22%)	ko00740	Metabolism	Metabolism of cofactors and vitamins
98	Arachidonic acid metabolism	80 (0.2%)	ko00590	Metabolism	Lipid metabolism
99	Photosynthesis	75 (0.19%)	ko00195	Metabolism	Energy metabolism
100	Biosynthesis of unsaturated fatty acids	74 (0.18%)	ko01040	Metabolism	Lipid metabolism
101	Folate biosynthesis	74 (0.18%)	ko00790	Metabolism	Metabolism of cofactors and vitamins
102	C5-Branched dibasic acid metabolism	72 (0.18%)	ko00660	Metabolism	Carbohydrate metabolism
103	Glucosinolate biosynthesis	70 (0.17%)	ko00966	Metabolism	Biosynthesis of other secondary metabolites
104	Vitamin B6 metabolism	69 (0.17%)	ko00750	Metabolism	Metabolism of cofactors and vitamins
105	One carbon pool by folate	65 (0.16%)	ko00670	Metabolism	Metabolism of cofactors and vitamins
106	Tropane, piperidine and pyridine alkaloid biosynthesis	63 (0.16%)	ko00960	Metabolism	Biosynthesis of other secondary metabolites
107	Thiamine metabolism	58 (0.14%)	ko00730	Metabolism	Metabolism of cofactors and vitamins
108	Isoflavonoid biosynthesis	56 (0.14%)	ko00943	Metabolism	Biosynthesis of other secondary metabolites
109	Benzoxazinoid biosynthesis	56 (0.14%)	ko00402	Metabolism	Biosynthesis of other secondary metabolites
110	Other types of O-glycan biosynthesis	56 (0.14%)	ko00514	Metabolism	Glycan biosynthesis and metabolism
111	Isoquinoline alkaloid biosynthesis	55 (0.14%)	ko00950	Metabolism	Biosynthesis of other secondary metabolites
112	Monoterpenoid biosynthesis	47 (0.12%)	ko00902	Metabolism	Metabolism of terpenoids and polyketides
113	Linoleic acid metabolism	46 (0.11%)	ko00591	Metabolism	Lipid metabolism
114	Fatty acid elongation	46 (0.11%)	ko00062	Metabolism	Lipid metabolism
115	Sesquiterpenoid and triterpenoid biosynthesis	44 (0.11%)	ko00909	Metabolism	Metabolism of terpenoids and polyketides
116	Brassinosteroid biosynthesis	43 (0.11%)	ko00905	Metabolism	Metabolism of terpenoids and polyketides
117	Nicotinate and nicotinamide metabolism	43 (0.11%)	ko00760	Metabolism	Metabolism of cofactors and vitamins
118	Taurine and hypotaurine metabolism	41 (0.1%)	ko00430	Metabolism	Metabolism of other amino acids
119	Selenocompound metabolism	37 (0.09%)	ko00450	Metabolism	Metabolism of other amino acids
120	Sulfur relay system	33 (0.08%)	ko04122	Genetic Information Processing	Folding, sorting and degradation
121	Photosynthesis - antenna proteins	24 (0.06%)	ko00196	Metabolism	Energy metabolism
122	Lipoic acid metabolism	23 (0.06%)	ko00785	Metabolism	Metabolism of cofactors and vitamins
123	Synthesis and degradation of ketone bodies	20 (0.05%)	ko00072	Metabolism	Lipid metabolism
124	Indole alkaloid biosynthesis	15 (0.04%)	ko00901	Metabolism	Biosynthesis of other secondary metabolites
125	Caffeine metabolism	14 (0.03%)	ko00232	Metabolism	Biosynthesis of other secondary metabolites
126	Biotin metabolism	10 (0.02%)	ko00780	Metabolism	Metabolism of cofactors and vitamins
127	Anthocyanin biosynthesis	6 (0.01%)	ko00942	Metabolism	Biosynthesis of other secondary metabolites
128	Betalain biosynthesis	1 (0%)	ko00965	Metabolism	Biosynthesis of other secondary metabolites
