# Supplementary material for: Salinity stress induces the production of 2-(2-phenylethyl)chromones and regulates novel classes of responsive genes involved in signal transduction in Aquilaria sinensis calli
Source: BMC Plant Biol. 2016 May 26;16:119. doi: 10.1186/s12870-016-0803-7 (PMC4881210; doi:10.1186/s12870-016-0803-7)
Supplement: Additional file 5: Table S3. — The KEGG analysis of differentially expressed genes at 24 h in salt-treated calli. (XLSX 20 kb) [file 12870_2016_803_MOESM5_ESM.xlsx]

## Sheet: Sheet1
	Table S3. The KEGG analysis of differentially expressed genes at 24 h in salt-treated calli
Number	Pathway	DEGs genes with pathway annotation (6621)	All genes with pathway annotation (40402)	P-value	Pathway ID	Level 1	Level 2
1	Plant-pathogen interaction	579 (8.74%)	2042 (5.05%)	2.35279e-44	ko04626	Organismal Systems	Environmental adaptation
2	Stilbenoid, diarylheptanoid and gingerol biosynthesis	90 (1.36%)	186 (0.46%)	3.33079e-24	ko00945	Metabolism	Biosynthesis of other secondary metabolites
3	Plant hormone signal transduction	423 (6.39%)	1670 (4.13%)	1.15438e-21	ko04075	Environmental Information Processing	Signal transduction
4	Phenylpropanoid biosynthesis	147 (2.22%)	429 (1.06%)	8.89829e-20	ko00940	Metabolism	Biosynthesis of other secondary metabolites
5	Ether lipid metabolism	178 (2.69%)	581 (1.44%)	7.33115e-18	ko00565	Metabolism	Lipid metabolism
6	Isoflavonoid biosynthesis	34 (0.51%)	56 (0.14%)	8.86205e-14	ko00943	Metabolism	Biosynthesis of other secondary metabolites
7	Diterpenoid biosynthesis	50 (0.76%)	109 (0.27%)	5.55637e-13	ko00904	Metabolism	Metabolism of terpenoids and polyketides
8	Limonene and pinene degradation	75 (1.13%)	211 (0.52%)	1.07085e-11	ko00903	Metabolism	Metabolism of terpenoids and polyketides
9	Endocytosis	232 (3.5%)	933 (2.31%)	1.40048e-11	ko04144	Cellular Processes	Transport and catabolism
10	Flavone and flavonol biosynthesis	42 (0.63%)	98 (0.24%)	5.39357e-10	ko00944	Metabolism	Biosynthesis of other secondary metabolites
11	Pentose and glucuronate interconversions	117 (1.77%)	418 (1.03%)	1.47204e-09	ko00040	Metabolism	Carbohydrate metabolism
12	Flavonoid biosynthesis	84 (1.27%)	275 (0.68%)	3.78816e-09	ko00941	Metabolism	Biosynthesis of other secondary metabolites
13	DNA replication	86 (1.3%)	303 (0.75%)	1.0441e-07	ko03030	Genetic Information Processing	Replication and repair
14	Sesquiterpenoid and triterpenoid biosynthesis	22 (0.33%)	44 (0.11%)	2.58546e-07	ko00909	Metabolism	Metabolism of terpenoids and polyketides
15	Starch and sucrose metabolism	209 (3.16%)	925 (2.29%)	4.60666e-07	ko00500	Metabolism	Carbohydrate metabolism
16	Ascorbate and aldarate metabolism	54 (0.82%)	170 (0.42%)	5.41927e-07	ko00053	Metabolism	Carbohydrate metabolism
17	Phenylalanine metabolism	60 (0.91%)	201 (0.5%)	1.37976e-06	ko00360	Metabolism	Amino acid metabolism
18	Alanine, aspartate and glutamate metabolism	46 (0.69%)	142 (0.35%)	1.97687e-06	ko00250	Metabolism	Amino acid metabolism
19	Glycerophospholipid metabolism	213 (3.22%)	972 (2.41%)	3.42041e-06	ko00564	Metabolism	Lipid metabolism
20	Biosynthesis of secondary metabolites	756 (11.42%)	3992 (9.88%)	3.59829e-06	ko01110	Metabolism	Global map
21	Metabolic pathways	1591 (24.03%)	8876 (21.97%)	6.03746e-06	ko01100	Metabolism	Global map
22	Ribosome	139 (2.1%)	610 (1.51%)	2.31392e-05	ko03010	Genetic Information Processing	Translation
23	Cyanoamino acid metabolism	52 (0.79%)	184 (0.46%)	3.55159e-05	ko00460	Metabolism	Metabolism of other amino acids
24	RNA transport	285 (4.3%)	1408 (3.48%)	6.16075e-05	ko03013	Genetic Information Processing	Translation
25	Folate biosynthesis	26 (0.39%)	74 (0.18%)	6.90264e-05	ko00790	Metabolism	Metabolism of cofactors and vitamins
26	Pyrimidine metabolism	202 (3.05%)	969 (2.4%)	0.000135108	ko00240	Metabolism	Nucleotide metabolism
27	Zeatin biosynthesis	59 (0.89%)	227 (0.56%)	0.000150712	ko00908	Metabolism	Metabolism of terpenoids and polyketides
28	Brassinosteroid biosynthesis	17 (0.26%)	43 (0.11%)	0.000243126	ko00905	Metabolism	Metabolism of terpenoids and polyketides
29	RNA polymerase	109 (1.65%)	486 (1.2%)	0.000309725	ko03020	Genetic Information Processing	Transcription
30	Phagosome	83 (1.25%)	360 (0.89%)	0.000630318	ko04145	Cellular Processes	Transport and catabolism
31	Nitrogen metabolism	33 (0.5%)	117 (0.29%)	0.000905031	ko00910	Metabolism	Energy metabolism
32	Steroid biosynthesis	34 (0.51%)	123 (0.3%)	0.00112335	ko00100	Metabolism	Lipid metabolism
33	Galactose metabolism	88 (1.33%)	393 (0.97%)	0.0011563	ko00052	Metabolism	Carbohydrate metabolism
34	Monoterpenoid biosynthesis	16 (0.24%)	47 (0.12%)	0.00239605	ko00902	Metabolism	Metabolism of terpenoids and polyketides
35	Terpenoid backbone biosynthesis	57 (0.86%)	244 (0.6%)	0.00298924	ko00900	Metabolism	Metabolism of terpenoids and polyketides
36	Biosynthesis of unsaturated fatty acids	22 (0.33%)	74 (0.18%)	0.00299588	ko01040	Metabolism	Lipid metabolism
37	Mismatch repair	69 (1.04%)	322 (0.8%)	0.0104381	ko03430	Genetic Information Processing	Replication and repair
38	Glutathione metabolism	47 (0.71%)	207 (0.51%)	0.0111158	ko00480	Metabolism	Metabolism of other amino acids
39	Isoquinoline alkaloid biosynthesis	16 (0.24%)	55 (0.14%)	0.0129973	ko00950	Metabolism	Biosynthesis of other secondary metabolites
40	Sphingolipid metabolism	50 (0.76%)	229 (0.57%)	0.0186716	ko00600	Metabolism	Lipid metabolism
41	Vitamin B6 metabolism	18 (0.27%)	69 (0.17%)	0.0268673	ko00750	Metabolism	Metabolism of cofactors and vitamins
42	Other glycan degradation	65 (0.98%)	315 (0.78%)	0.0271064	ko00511	Metabolism	Glycan biosynthesis and metabolism
43	Taurine and hypotaurine metabolism	12 (0.18%)	41 (0.1%)	0.0279227	ko00430	Metabolism	Metabolism of other amino acids
44	Pyruvate metabolism	71 (1.07%)	350 (0.87%)	0.0308378	ko00620	Metabolism	Carbohydrate metabolism
45	Carotenoid biosynthesis	37 (0.56%)	168 (0.42%)	0.0341053	ko00906	Metabolism	Metabolism of terpenoids and polyketides
46	Circadian rhythm - plant	58 (0.88%)	284 (0.7%)	0.0418335	ko04712	Organismal Systems	Environmental adaptation
47	Anthocyanin biosynthesis	3 (0.05%)	6 (0.01%)	0.0596138	ko00942	Metabolism	Biosynthesis of other secondary metabolites
48	Selenocompound metabolism	10 (0.15%)	37 (0.09%)	0.069645	ko00450	Metabolism	Metabolism of other amino acids
49	Purine metabolism	215 (3.25%)	1198 (2.97%)	0.0761356	ko00230	Metabolism	Nucleotide metabolism
50	Nucleotide excision repair	88 (1.33%)	466 (1.15%)	0.0823795	ko03420	Genetic Information Processing	Replication and repair
51	Protein processing in endoplasmic reticulum	187 (2.82%)	1040 (2.57%)	0.0874997	ko04141	Genetic Information Processing	Folding, sorting and degradation
52	Synthesis and degradation of ketone bodies	6 (0.09%)	20 (0.05%)	0.095412	ko00072	Metabolism	Lipid metabolism
53	Arginine and proline metabolism	74 (1.12%)	392 (0.97%)	0.103582	ko00330	Metabolism	Amino acid metabolism
54	Fatty acid biosynthesis	21 (0.32%)	97 (0.24%)	0.105698	ko00061	Metabolism	Lipid metabolism
55	Benzoxazinoid biosynthesis	13 (0.2%)	56 (0.14%)	0.117471	ko00402	Metabolism	Biosynthesis of other secondary metabolites
56	Carbon fixation in photosynthetic organisms	43 (0.65%)	220 (0.54%)	0.120826	ko00710	Metabolism	Energy metabolism
57	Cutin, suberine and wax biosynthesis	19 (0.29%)	88 (0.22%)	0.121674	ko00073	Metabolism	Lipid metabolism
58	Phenylalanine, tyrosine and tryptophan biosynthesis	35 (0.53%)	179 (0.44%)	0.148185	ko00400	Metabolism	Amino acid metabolism
59	ABC transporters	89 (1.34%)	492 (1.22%)	0.167072	ko02010	Environmental Information Processing	Membrane transport
60	Proteasome	19 (0.29%)	95 (0.24%)	0.204862	ko03050	Genetic Information Processing	Folding, sorting and degradation
61	Indole alkaloid biosynthesis	4 (0.06%)	15 (0.04%)	0.222067	ko00901	Metabolism	Biosynthesis of other secondary metabolites
62	Tropane, piperidine and pyridine alkaloid biosynthesis	13 (0.2%)	63 (0.16%)	0.224071	ko00960	Metabolism	Biosynthesis of other secondary metabolites
63	Tryptophan metabolism	17 (0.26%)	93 (0.23%)	0.351856	ko00380	Metabolism	Amino acid metabolism
64	One carbon pool by folate	12 (0.18%)	65 (0.16%)	0.375028	ko00670	Metabolism	Metabolism of cofactors and vitamins
65	Homologous recombination	74 (1.12%)	437 (1.08%)	0.398089	ko03440	Genetic Information Processing	Replication and repair
66	Amino sugar and nucleotide sugar metabolism	82 (1.24%)	492 (1.22%)	0.452208	ko00520	Metabolism	Carbohydrate metabolism
67	Glycosphingolipid biosynthesis - ganglio series	40 (0.6%)	238 (0.59%)	0.457555	ko00604	Metabolism	Glycan biosynthesis and metabolism
68	Glucosinolate biosynthesis	12 (0.18%)	70 (0.17%)	0.481773	ko00966	Metabolism	Biosynthesis of other secondary metabolites
69	Linoleic acid metabolism	8 (0.12%)	46 (0.11%)	0.487994	ko00591	Metabolism	Lipid metabolism
70	Biotin metabolism	2 (0.03%)	10 (0.02%)	0.505727	ko00780	Metabolism	Metabolism of cofactors and vitamins
71	Glycosaminoglycan degradation	46 (0.69%)	279 (0.69%)	0.507196	ko00531	Metabolism	Glycan biosynthesis and metabolism
72	Butanoate metabolism	17 (0.26%)	102 (0.25%)	0.511021	ko00650	Metabolism	Carbohydrate metabolism
73	Photosynthesis - antenna proteins	4 (0.06%)	24 (0.06%)	0.570105	ko00196	Metabolism	Energy metabolism
74	Other types of O-glycan biosynthesis	9 (0.14%)	56 (0.14%)	0.581339	ko00514	Metabolism	Glycan biosynthesis and metabolism
75	Photosynthesis	12 (0.18%)	75 (0.19%)	0.584435	ko00195	Metabolism	Energy metabolism
76	Riboflavin metabolism	14 (0.21%)	88 (0.22%)	0.592857	ko00740	Metabolism	Metabolism of cofactors and vitamins
77	Porphyrin and chlorophyll metabolism	29 (0.44%)	185 (0.46%)	0.633908	ko00860	Metabolism	Metabolism of cofactors and vitamins
78	Fructose and mannose metabolism	50 (0.76%)	317 (0.78%)	0.639994	ko00051	Metabolism	Carbohydrate metabolism
79	Glycosylphosphatidylinositol(GPI)-anchor biosynthesis	46 (0.69%)	296 (0.73%)	0.67736	ko00563	Metabolism	Glycan biosynthesis and metabolism
80	alpha-Linolenic acid metabolism	24 (0.36%)	164 (0.41%)	0.758626	ko00592	Metabolism	Lipid metabolism
81	Cysteine and methionine metabolism	49 (0.74%)	325 (0.8%)	0.760552	ko00270	Metabolism	Amino acid metabolism
82	Arachidonic acid metabolism	11 (0.17%)	80 (0.2%)	0.781198	ko00590	Metabolism	Lipid metabolism
83	Fatty acid elongation	6 (0.09%)	46 (0.11%)	0.787225	ko00062	Metabolism	Lipid metabolism
84	SNARE interactions in vesicular transport	15 (0.23%)	109 (0.27%)	0.806384	ko04130	Genetic Information Processing	Folding, sorting and degradation
85	Base excision repair	59 (0.89%)	402 (1%)	0.841227	ko03410	Genetic Information Processing	Replication and repair
86	Tyrosine metabolism	35 (0.53%)	251 (0.62%)	0.873092	ko00350	Metabolism	Amino acid metabolism
87	Pentose phosphate pathway	23 (0.35%)	171 (0.42%)	0.875368	ko00030	Metabolism	Carbohydrate metabolism
88	Ubiquitin mediated proteolysis	125 (1.89%)	837 (2.07%)	0.884906	ko04120	Genetic Information Processing	Folding, sorting and degradation
89	Citrate cycle (TCA cycle)	19 (0.29%)	146 (0.36%)	0.890619	ko00020	Metabolism	Carbohydrate metabolism
90	Oxidative phosphorylation	45 (0.68%)	324 (0.8%)	0.904585	ko00190	Metabolism	Energy metabolism
91	Inositol phosphate metabolism	56 (0.85%)	397 (0.98%)	0.905608	ko00562	Metabolism	Carbohydrate metabolism
92	Glyoxylate and dicarboxylate metabolism	31 (0.47%)	234 (0.58%)	0.920873	ko00630	Metabolism	Carbohydrate metabolism
93	Glycolysis / Gluconeogenesis	81 (1.22%)	570 (1.41%)	0.931503	ko00010	Metabolism	Carbohydrate metabolism
94	mRNA surveillance pathway	116 (1.75%)	800 (1.98%)	0.935664	ko03015	Genetic Information Processing	Translation
95	Ribosome biogenesis in eukaryotes	116 (1.75%)	801 (1.98%)	0.937576	ko03008	Genetic Information Processing	Translation
96	Glycine, serine and threonine metabolism	32 (0.48%)	247 (0.61%)	0.942788	ko00260	Metabolism	Amino acid metabolism
97	Lysine degradation	17 (0.26%)	143 (0.35%)	0.946721	ko00310	Metabolism	Amino acid metabolism
98	Regulation of autophagy	37 (0.56%)	294 (0.73%)	0.970984	ko04140	Cellular Processes	Transport and catabolism
99	Natural killer cell mediated cytotoxicity	29 (0.44%)	238 (0.59%)	0.97124	ko04650	Organismal Systems	Immune system
100	beta-Alanine metabolism	20 (0.3%)	177 (0.44%)	0.977772	ko00410	Metabolism	Metabolism of other amino acids
101	Sulfur relay system	2 (0.03%)	33 (0.08%)	0.979707	ko04122	Genetic Information Processing	Folding, sorting and degradation
102	Spliceosome	174 (2.63%)	1223 (3.03%)	0.983931	ko03040	Genetic Information Processing	Transcription
103	Propanoate metabolism	26 (0.39%)	227 (0.56%)	0.985575	ko00640	Metabolism	Carbohydrate metabolism
104	Phosphatidylinositol signaling system	59 (0.89%)	462 (1.14%)	0.987267	ko04070	Environmental Information Processing	Signal transduction
105	Basal transcription factors	30 (0.45%)	265 (0.66%)	0.992142	ko03022	Genetic Information Processing	Transcription
106	Lysine biosynthesis	8 (0.12%)	97 (0.24%)	0.993591	ko00300	Metabolism	Amino acid metabolism
107	Nicotinate and nicotinamide metabolism	2 (0.03%)	43 (0.11%)	0.995728	ko00760	Metabolism	Metabolism of cofactors and vitamins
108	Pantothenate and CoA biosynthesis	19 (0.29%)	191 (0.47%)	0.996019	ko00770	Metabolism	Metabolism of cofactors and vitamins
109	Fatty acid metabolism	33 (0.5%)	298 (0.74%)	0.996346	ko00071	Metabolism	Lipid metabolism
110	Histidine metabolism	11 (0.17%)	128 (0.32%)	0.996481	ko00340	Metabolism	Amino acid metabolism
111	Non-homologous end-joining	11 (0.17%)	131 (0.32%)	0.997426	ko03450	Genetic Information Processing	Replication and repair
112	Valine, leucine and isoleucine biosynthesis	16 (0.24%)	175 (0.43%)	0.998033	ko00290	Metabolism	Amino acid metabolism
113	Ubiquinone and other terpenoid-quinone biosynthesis	21 (0.32%)	215 (0.53%)	0.998064	ko00130	Metabolism	Metabolism of cofactors and vitamins
114	N-Glycan biosynthesis	20 (0.3%)	213 (0.53%)	0.998853	ko00510	Metabolism	Glycan biosynthesis and metabolism
115	Peroxisome	35 (0.53%)	329 (0.81%)	0.998867	ko04146	Cellular Processes	Transport and catabolism
116	Thiamine metabolism	2 (0.03%)	58 (0.14%)	0.999619	ko00730	Metabolism	Metabolism of cofactors and vitamins
117	C5-Branched dibasic acid metabolism	3 (0.05%)	72 (0.18%)	0.999716	ko00660	Metabolism	Carbohydrate metabolism
118	Sulfur metabolism	9 (0.14%)	134 (0.33%)	0.999754	ko00920	Metabolism	Energy metabolism
119	Glycerolipid metabolism	39 (0.59%)	386 (0.96%)	0.999854	ko00561	Metabolism	Lipid metabolism
120	RNA degradation	112 (1.69%)	963 (2.38%)	0.999989	ko03018	Genetic Information Processing	Folding, sorting and degradation
121	Aminoacyl-tRNA biosynthesis	34 (0.51%)	383 (0.95%)	0.999994	ko00970	Genetic Information Processing	Translation
122	Circadian rhythm - mammal	6 (0.09%)	149 (0.37%)	1	ko04710	Organismal Systems	Environmental adaptation
123	Protein export	16 (0.24%)	283 (0.7%)	1	ko03060	Genetic Information Processing	Folding, sorting and degradation
124	Valine, leucine and isoleucine degradation	27 (0.41%)	371 (0.92%)	1	ko00280	Metabolism	Amino acid metabolism
125	Glycosphingolipid biosynthesis - globo series	4 (0.06%)	147 (0.36%)	1	ko00603	Metabolism	Glycan biosynthesis and metabolism
