# Supplementary material for: Salinity stress induces the production of 2-(2-phenylethyl)chromones and regulates novel classes of responsive genes involved in signal transduction in Aquilaria sinensis calli
Source: BMC Plant Biol. 2016 May 26;16:119. doi: 10.1186/s12870-016-0803-7 (PMC4881210; doi:10.1186/s12870-016-0803-7)
Supplement: Additional file 6: Table S4. — The KEGG analysis of differentially expressed genes at 120 h in salt-treated calli. (XLSX 19 kb) [file 12870_2016_803_MOESM6_ESM.xlsx]

## Sheet: Sheet1
	Table S4. The KEGG analysis of differentially expressed genes at 120 h in salt-treated calli
Number	Pathway	DEGs genes with pathway annotation (4168)	All genes with pathway annotation (40402)	P-value	Pathway ID	Level 1	Level 2
1	Plant-pathogen interaction	469 (11.25%)	2042 (5.05%)	1.71301e-65	ko04626	Organismal Systems	Environmental adaptation
2	Stilbenoid, diarylheptanoid and gingerol biosynthesis	89 (2.14%)	186 (0.46%)	1.18939e-38	ko00945	Metabolism	Biosynthesis of other secondary metabolites
3	Phenylpropanoid biosynthesis	135 (3.24%)	429 (1.06%)	1.64522e-33	ko00940	Metabolism	Biosynthesis of other secondary metabolites
4	Plant hormone signal transduction	316 (7.58%)	1670 (4.13%)	3.12482e-27	ko04075	Environmental Information Processing	Signal transduction
5	Limonene and pinene degradation	76 (1.82%)	211 (0.52%)	1.63963e-23	ko00903	Metabolism	Metabolism of terpenoids and polyketides
6	Biosynthesis of secondary metabolites	591 (14.18%)	3992 (9.88%)	5.35394e-21	ko01110	Metabolism	Global map
7	Ether lipid metabolism	136 (3.26%)	581 (1.44%)	3.5794e-20	ko00565	Metabolism	Lipid metabolism
8	Isoflavonoid biosynthesis	34 (0.82%)	56 (0.14%)	5.46778e-20	ko00943	Metabolism	Biosynthesis of other secondary metabolites
9	Diterpenoid biosynthesis	43 (1.03%)	109 (0.27%)	1.34017e-15	ko00904	Metabolism	Metabolism of terpenoids and polyketides
10	Starch and sucrose metabolism	175 (4.2%)	925 (2.29%)	1.55352e-15	ko00500	Metabolism	Carbohydrate metabolism
11	Flavone and flavonol biosynthesis	40 (0.96%)	98 (0.24%)	3.27729e-15	ko00944	Metabolism	Biosynthesis of other secondary metabolites
12	Metabolic pathways	1104 (26.49%)	8876 (21.97%)	1.71368e-13	ko01100	Metabolism	Global map
13	Flavonoid biosynthesis	71 (1.7%)	275 (0.68%)	2.13763e-13	ko00941	Metabolism	Biosynthesis of other secondary metabolites
14	Cyanoamino acid metabolism	54 (1.3%)	184 (0.46%)	6.64911e-13	ko00460	Metabolism	Metabolism of other amino acids
15	Pentose and glucuronate interconversions	84 (2.02%)	418 (1.03%)	1.85959e-09	ko00040	Metabolism	Carbohydrate metabolism
16	Ascorbate and aldarate metabolism	45 (1.08%)	170 (0.42%)	2.10367e-09	ko00053	Metabolism	Carbohydrate metabolism
17	Phenylalanine metabolism	50 (1.2%)	201 (0.5%)	2.79091e-09	ko00360	Metabolism	Amino acid metabolism
18	Endocytosis	153 (3.67%)	933 (2.31%)	5.25689e-09	ko04144	Cellular Processes	Transport and catabolism
19	Glycerophospholipid metabolism	158 (3.79%)	972 (2.41%)	5.4984e-09	ko00564	Metabolism	Lipid metabolism
20	Sesquiterpenoid and triterpenoid biosynthesis	19 (0.46%)	44 (0.11%)	1.89905e-08	ko00909	Metabolism	Metabolism of terpenoids and polyketides
21	Vitamin B6 metabolism	23 (0.55%)	69 (0.17%)	2.03336e-07	ko00750	Metabolism	Metabolism of cofactors and vitamins
22	Steroid biosynthesis	32 (0.77%)	123 (0.3%)	6.36824e-07	ko00100	Metabolism	Lipid metabolism
23	Zeatin biosynthesis	48 (1.15%)	227 (0.56%)	1.12192e-06	ko00908	Metabolism	Metabolism of terpenoids and polyketides
24	Glutathione metabolism	43 (1.03%)	207 (0.51%)	6.347e-06	ko00480	Metabolism	Metabolism of other amino acids
25	Biosynthesis of unsaturated fatty acids	21 (0.5%)	74 (0.18%)	1.21755e-05	ko01040	Metabolism	Lipid metabolism
26	Alanine, aspartate and glutamate metabolism	32 (0.77%)	142 (0.35%)	1.68971e-05	ko00250	Metabolism	Amino acid metabolism
27	Carotenoid biosynthesis	34 (0.82%)	168 (0.42%)	9.63924e-05	ko00906	Metabolism	Metabolism of terpenoids and polyketides
28	Folate biosynthesis	19 (0.46%)	74 (0.18%)	0.000137903	ko00790	Metabolism	Metabolism of cofactors and vitamins
29	RNA polymerase	74 (1.78%)	486 (1.2%)	0.000444395	ko03020	Genetic Information Processing	Transcription
30	Brassinosteroid biosynthesis	12 (0.29%)	43 (0.11%)	0.00103009	ko00905	Metabolism	Metabolism of terpenoids and polyketides
31	Cutin, suberine and wax biosynthesis	19 (0.46%)	88 (0.22%)	0.00140723	ko00073	Metabolism	Lipid metabolism
32	Nitrogen metabolism	23 (0.55%)	117 (0.29%)	0.00180739	ko00910	Metabolism	Energy metabolism
33	Isoquinoline alkaloid biosynthesis	13 (0.31%)	55 (0.14%)	0.00333737	ko00950	Metabolism	Biosynthesis of other secondary metabolites
34	Amino sugar and nucleotide sugar metabolism	70 (1.68%)	492 (1.22%)	0.00364928	ko00520	Metabolism	Carbohydrate metabolism
35	ABC transporters	70 (1.68%)	492 (1.22%)	0.00364928	ko02010	Environmental Information Processing	Membrane transport
36	RNA transport	176 (4.22%)	1408 (3.48%)	0.00421146	ko03013	Genetic Information Processing	Translation
37	Tropane, piperidine and pyridine alkaloid biosynthesis	14 (0.34%)	63 (0.16%)	0.00432467	ko00960	Metabolism	Biosynthesis of other secondary metabolites
38	alpha-Linolenic acid metabolism	28 (0.67%)	164 (0.41%)	0.00533872	ko00592	Metabolism	Lipid metabolism
39	Pyrimidine metabolism	125 (3%)	969 (2.4%)	0.00535851	ko00240	Metabolism	Nucleotide metabolism
40	DNA replication	45 (1.08%)	303 (0.75%)	0.00817858	ko03030	Genetic Information Processing	Replication and repair
41	Synthesis and degradation of ketone bodies	6 (0.14%)	20 (0.05%)	0.0130073	ko00072	Metabolism	Lipid metabolism
42	Monoterpenoid biosynthesis	10 (0.24%)	47 (0.12%)	0.0197819	ko00902	Metabolism	Metabolism of terpenoids and polyketides
43	Benzoxazinoid biosynthesis	11 (0.26%)	56 (0.14%)	0.0262427	ko00402	Metabolism	Biosynthesis of other secondary metabolites
44	Tryptophan metabolism	16 (0.38%)	93 (0.23%)	0.0280465	ko00380	Metabolism	Amino acid metabolism
45	Phenylalanine, tyrosine and tryptophan biosynthesis	27 (0.65%)	179 (0.44%)	0.0286295	ko00400	Metabolism	Amino acid metabolism
46	Linoleic acid metabolism	9 (0.22%)	46 (0.11%)	0.0430277	ko00591	Metabolism	Lipid metabolism
47	Carbon fixation in photosynthetic organisms	31 (0.74%)	220 (0.54%)	0.0459608	ko00710	Metabolism	Energy metabolism
48	Galactose metabolism	51 (1.22%)	393 (0.97%)	0.0519715	ko00052	Metabolism	Carbohydrate metabolism
49	Indole alkaloid biosynthesis	4 (0.1%)	15 (0.04%)	0.061093	ko00901	Metabolism	Biosynthesis of other secondary metabolites
50	Terpenoid backbone biosynthesis	33 (0.79%)	244 (0.6%)	0.064968	ko00900	Metabolism	Metabolism of terpenoids and polyketides
51	Purine metabolism	138 (3.31%)	1198 (2.97%)	0.0913563	ko00230	Metabolism	Nucleotide metabolism
52	Fatty acid elongation	8 (0.19%)	46 (0.11%)	0.0964373	ko00062	Metabolism	Lipid metabolism
53	Circadian rhythm - plant	36 (0.86%)	284 (0.7%)	0.114269	ko04712	Organismal Systems	Environmental adaptation
54	Anthocyanin biosynthesis	2 (0.05%)	6 (0.01%)	0.120533	ko00942	Metabolism	Biosynthesis of other secondary metabolites
55	Pyruvate metabolism	43 (1.03%)	350 (0.87%)	0.130644	ko00620	Metabolism	Carbohydrate metabolism
56	Phagosome	44 (1.06%)	360 (0.89%)	0.134962	ko04145	Cellular Processes	Transport and catabolism
57	Other glycan degradation	38 (0.91%)	315 (0.78%)	0.175062	ko00511	Metabolism	Glycan biosynthesis and metabolism
58	Glucosinolate biosynthesis	10 (0.24%)	70 (0.17%)	0.181744	ko00966	Metabolism	Biosynthesis of other secondary metabolites
59	Peroxisome	39 (0.94%)	329 (0.81%)	0.201167	ko04146	Cellular Processes	Transport and catabolism
60	Cysteine and methionine metabolism	37 (0.89%)	325 (0.8%)	0.28745	ko00270	Metabolism	Amino acid metabolism
61	Riboflavin metabolism	11 (0.26%)	88 (0.22%)	0.296918	ko00740	Metabolism	Metabolism of cofactors and vitamins
62	Mismatch repair	36 (0.86%)	322 (0.8%)	0.330239	ko03430	Genetic Information Processing	Replication and repair
63	Selenocompound metabolism	5 (0.12%)	37 (0.09%)	0.333249	ko00450	Metabolism	Metabolism of other amino acids
64	SNARE interactions in vesicular transport	13 (0.31%)	109 (0.27%)	0.3334	ko04130	Genetic Information Processing	Folding, sorting and degradation
65	Porphyrin and chlorophyll metabolism	21 (0.5%)	185 (0.46%)	0.355467	ko00860	Metabolism	Metabolism of cofactors and vitamins
66	Fatty acid metabolism	33 (0.79%)	298 (0.74%)	0.360212	ko00071	Metabolism	Lipid metabolism
67	Photosynthesis	9 (0.22%)	75 (0.19%)	0.368593	ko00195	Metabolism	Energy metabolism
68	Sphingolipid metabolism	25 (0.6%)	229 (0.57%)	0.413648	ko00600	Metabolism	Lipid metabolism
69	Taurine and hypotaurine metabolism	5 (0.12%)	41 (0.1%)	0.418266	ko00430	Metabolism	Metabolism of other amino acids
70	Tyrosine metabolism	27 (0.65%)	251 (0.62%)	0.439233	ko00350	Metabolism	Amino acid metabolism
71	mRNA surveillance pathway	83 (1.99%)	800 (1.98%)	0.495472	ko03015	Genetic Information Processing	Translation
72	Fructose and mannose metabolism	32 (0.77%)	317 (0.78%)	0.579162	ko00051	Metabolism	Carbohydrate metabolism
73	Glycosaminoglycan degradation	28 (0.67%)	279 (0.69%)	0.59051	ko00531	Metabolism	Glycan biosynthesis and metabolism
74	Pentose phosphate pathway	17 (0.41%)	171 (0.42%)	0.601209	ko00030	Metabolism	Carbohydrate metabolism
75	Butanoate metabolism	10 (0.24%)	102 (0.25%)	0.615573	ko00650	Metabolism	Carbohydrate metabolism
76	Fatty acid biosynthesis	9 (0.22%)	97 (0.24%)	0.68059	ko00061	Metabolism	Lipid metabolism
77	Photosynthesis - antenna proteins	2 (0.05%)	24 (0.06%)	0.724416	ko00196	Metabolism	Energy metabolism
78	Arachidonic acid metabolism	7 (0.17%)	80 (0.2%)	0.730846	ko00590	Metabolism	Lipid metabolism
79	Caffeine metabolism	1 (0.02%)	14 (0.03%)	0.782292	ko00232	Metabolism	Biosynthesis of other secondary metabolites
80	Base excision repair	37 (0.89%)	402 (1%)	0.79172	ko03410	Genetic Information Processing	Replication and repair
81	Glycosphingolipid biosynthesis - ganglio series	21 (0.5%)	238 (0.59%)	0.805013	ko00604	Metabolism	Glycan biosynthesis and metabolism
82	Glycosylphosphatidylinositol(GPI)-anchor biosynthesis	26 (0.62%)	296 (0.73%)	0.832729	ko00563	Metabolism	Glycan biosynthesis and metabolism
83	Other types of O-glycan biosynthesis	4 (0.1%)	56 (0.14%)	0.842746	ko00514	Metabolism	Glycan biosynthesis and metabolism
84	Natural killer cell mediated cytotoxicity	20 (0.48%)	238 (0.59%)	0.86134	ko04650	Organismal Systems	Immune system
85	Lysine degradation	11 (0.26%)	143 (0.35%)	0.882775	ko00310	Metabolism	Amino acid metabolism
86	Homologous recombination	38 (0.91%)	437 (1.08%)	0.886747	ko03440	Genetic Information Processing	Replication and repair
87	Sulfur metabolism	10 (0.24%)	134 (0.33%)	0.895282	ko00920	Metabolism	Energy metabolism
88	Glycine, serine and threonine metabolism	19 (0.46%)	247 (0.61%)	0.933522	ko00260	Metabolism	Amino acid metabolism
89	Ubiquinone and other terpenoid-quinone biosynthesis	16 (0.38%)	215 (0.53%)	0.939034	ko00130	Metabolism	Metabolism of cofactors and vitamins
90	Nicotinate and nicotinamide metabolism	2 (0.05%)	43 (0.11%)	0.945017	ko00760	Metabolism	Metabolism of cofactors and vitamins
91	Nucleotide excision repair	38 (0.91%)	466 (1.15%)	0.951185	ko03420	Genetic Information Processing	Replication and repair
92	Ribosome	51 (1.22%)	610 (1.51%)	0.955579	ko03010	Genetic Information Processing	Translation
93	Glyoxylate and dicarboxylate metabolism	17 (0.41%)	234 (0.58%)	0.955939	ko00630	Metabolism	Carbohydrate metabolism
94	One carbon pool by folate	3 (0.07%)	65 (0.16%)	0.969707	ko00670	Metabolism	Metabolism of cofactors and vitamins
95	Arginine and proline metabolism	30 (0.72%)	392 (0.97%)	0.970246	ko00330	Metabolism	Amino acid metabolism
96	Regulation of autophagy	21 (0.5%)	294 (0.73%)	0.975561	ko04140	Cellular Processes	Transport and catabolism
97	beta-Alanine metabolism	11 (0.26%)	177 (0.44%)	0.979048	ko00410	Metabolism	Metabolism of other amino acids
98	Propanoate metabolism	15 (0.36%)	227 (0.56%)	0.979907	ko00640	Metabolism	Carbohydrate metabolism
99	Phosphatidylinositol signaling system	35 (0.84%)	462 (1.14%)	0.981981	ko04070	Environmental Information Processing	Signal transduction
100	Histidine metabolism	7 (0.17%)	128 (0.32%)	0.98206	ko00340	Metabolism	Amino acid metabolism
101	Thiamine metabolism	2 (0.05%)	58 (0.14%)	0.98617	ko00730	Metabolism	Metabolism of cofactors and vitamins
102	Inositol phosphate metabolism	28 (0.67%)	397 (0.98%)	0.990194	ko00562	Metabolism	Carbohydrate metabolism
103	Protein processing in endoplasmic reticulum	85 (2.04%)	1040 (2.57%)	0.992229	ko04141	Genetic Information Processing	Folding, sorting and degradation
104	Glycolysis / Gluconeogenesis	42 (1.01%)	570 (1.41%)	0.993771	ko00010	Metabolism	Carbohydrate metabolism
105	Oxidative phosphorylation	21 (0.5%)	324 (0.8%)	0.993909	ko00190	Metabolism	Energy metabolism
106	Glycerolipid metabolism	26 (0.62%)	386 (0.96%)	0.994384	ko00561	Metabolism	Lipid metabolism
107	Ubiquitin mediated proteolysis	64 (1.54%)	837 (2.07%)	0.996755	ko04120	Genetic Information Processing	Folding, sorting and degradation
108	Proteasome	3 (0.07%)	95 (0.24%)	0.997733	ko03050	Genetic Information Processing	Folding, sorting and degradation
109	Lysine biosynthesis	3 (0.07%)	97 (0.24%)	0.998106	ko00300	Metabolism	Amino acid metabolism
110	Citrate cycle (TCA cycle)	6 (0.14%)	146 (0.36%)	0.998216	ko00020	Metabolism	Carbohydrate metabolism
111	Basal transcription factors	14 (0.34%)	265 (0.66%)	0.998842	ko03022	Genetic Information Processing	Transcription
112	Ribosome biogenesis in eukaryotes	57 (1.37%)	801 (1.98%)	0.999345	ko03008	Genetic Information Processing	Translation
113	Valine, leucine and isoleucine biosynthesis	7 (0.17%)	175 (0.43%)	0.999381	ko00290	Metabolism	Amino acid metabolism
114	Pantothenate and CoA biosynthesis	8 (0.19%)	191 (0.47%)	0.999423	ko00770	Metabolism	Metabolism of cofactors and vitamins
115	Valine, leucine and isoleucine degradation	19 (0.46%)	371 (0.92%)	0.999894	ko00280	Metabolism	Amino acid metabolism
116	Spliceosome	87 (2.09%)	1223 (3.03%)	0.999965	ko03040	Genetic Information Processing	Transcription
117	N-Glycan biosynthesis	7 (0.17%)	213 (0.53%)	0.99997	ko00510	Metabolism	Glycan biosynthesis and metabolism
118	Circadian rhythm - mammal	3 (0.07%)	149 (0.37%)	0.999986	ko04710	Organismal Systems	Environmental adaptation
119	Non-homologous end-joining	2 (0.05%)	131 (0.32%)	0.99999	ko03450	Genetic Information Processing	Replication and repair
120	Aminoacyl-tRNA biosynthesis	16 (0.38%)	383 (0.95%)	0.999997	ko00970	Genetic Information Processing	Translation
121	Glycosphingolipid biosynthesis - globo series	2 (0.05%)	147 (0.36%)	0.999998	ko00603	Metabolism	Glycan biosynthesis and metabolism
122	RNA degradation	58 (1.39%)	963 (2.38%)	0.999999	ko03018	Genetic Information Processing	Folding, sorting and degradation
123	Protein export	7 (0.17%)	283 (0.7%)	1	ko03060	Genetic Information Processing	Folding, sorting and degradation
