# Supplementary material for: Salinity stress induces the production of 2-(2-phenylethyl)chromones and regulates novel classes of responsive genes involved in signal transduction in Aquilaria sinensis calli
Source: BMC Plant Biol. 2016 May 26;16:119. doi: 10.1186/s12870-016-0803-7 (PMC4881210; doi:10.1186/s12870-016-0803-7)
Supplement: Additional file 7: Table S5. — The specific primers of 26 candidate genes. (XLSX 15 kb) [file 12870_2016_803_MOESM7_ESM.xlsx]

## Sheet: Sheet1
Table S5. The specific primers of 26 candidate genes
gene ID	Primer name	Primer sequence	log2 Ratio(induced-24 h/control)	log2 Ratio(induced-120 h/control)	anotation
Unigene2193_All	PR-1	ACAGCAGGGACCATTGAAC	5.65979	5.87792	Pathogenesis-related protein STH-2
	PR-2	TGTTGCCCAAGAAATCTCC
Unigene27454_All	MET-1	GATTTGCCGCTGCTTTAG	2.08146	3.16402	PREDICTED: Vitis vinifera probable methyltransferase PMT15-like (LOC100258938), mRNA
	MET-2	ACATCGCCTCACACCAGTT
Unigene11142_All	Caffeoyl-1	CTCATCAATGCCAAGAACAC	3.43357	2.47644	Caffeoyl-CoA-O-methyltransferase
	Caffeoyl-2	CGGCTTTCTGGATTACAGG
CL6576.Contig1_All	Caffeoyl-3	CTTCCAATGTCTCTCCATACAG	5.03913	4.3858	Caffeic acid 3-O-methyltransferase
	Caffeoyl-4	AACTGAGCGGCTATCTCCT
Unigene19214_All	MAPKKKA-1	CGATGTCTTCGCTGTCAA	7.06394	3.26453	Mitogen-activated protein kinase kinase kinase 3
	MAPKKKA-2	TGCCGTCCTCCATTGTAA
Unigene3063_All	MAPKKK3-1	CCACCTTATTGCTGTGAAGTC	8.47434	3.64355	PREDICTED: Vitis vinifera mitogen-activated protein kinase kinase kinase A-like
	MAPKKK3-2	CCTGGTTGTTGCTGTTACC
CL5738.Contig1_All	MAPKKK2-1	TCTCGGTGCTGTAATCGTC	3.07061	3.13071	PREDICTED: Vitis vinifera mitogen-activated protein kinase kinase kinase 2-like
	MAPKKK2-2	TTGGCTATGGAACCTTCG
Unigene27810_All	CML37-1	TCCCAAACGCCTCCTTTA	4.861	3.3629	Calcium-binding protein CML37 OS=Arabidopsis thaliana GN=CML37 PE=2 SV=1
	CML37-2	GCTCTGTAGTTGCGTCAAG
Unigene26936_All	calmodulin-1	CTGACTTGTCCATCTCCATCTA	5.75781	5.25555	Calmodulin, putative [Ricinus communis] >gi|223539791|gb|EEF41371.1| calmodulin, putative [Ricinus communis]
	calmodulin-2	CGAACTAAGCGAAGCATTC
CL3573.Contig1_All	myb4-1	GCAATCGCAGACCATTTG	5.25136	4.08933	myb-related protein MYB4 [Vitis vinifera]
	myb4-2	GGTTTACTGAGGTGTGGCAA
Unigene9921_All	myb-1	GCTGCTCACTAACGGAAAG	5.95309	4.3167	MYB superfamily proteins, including transcription factors and mRNA splicing factors
	myb-2	GATGGTCCAAGATTGCTTC
Unigene7236_All	wrky75-1	GTGGAAGTGAAGAAGAGATA	2.2068	4.03	Probable WRKY transcription factor 75 OS=Arabidopsis thaliana GN=WRKY75 PE=2 SV=1
	wrky75-2	GCAGCGACTGAACAAAGAC
Unigene2832_All	WRKY40-1	GTTGTCTCGGGTCACTTTC	4.56466	4.60148	Probable WRKY transcription factor 40 OS=Arabidopsis thaliana GN=WRKY40 PE=1 SV=1
	WRKY40-2	GTCAACATAGGAGTCTCGGA
CL9188.Contig2_All	WRKY29-1	CGACTTGCTTTCGTGCTA	4.75238	3.6643	PREDICTED: Brassica napus WRKY29 transcription factor (WRKY29) mRNA, complete cds
	WRKY29-2	TGTAACGGAGGATGGTCTT
Unigene29855_All	ERF-1	GTCTTCCTCTCTGCTTCTCC	3.91327	5.33477	Ethylene-responsive transcription factor ERF( AP2/ERF )
	ERF-2	GCTCGGGACTTTCAACACT
Unigene26914_All	CYS25-1	ATGGCTCCAGAGTATGCTC	4.41923	11.0496	Cysteine-rich receptor-like protein kinase 25
	CYS25-2	CTCCAATCCTTTGCCTTC
CL1507.Contig4_All	g-type-1	GGTGCTATGAATGATACTGGC	3.66002	3.16794	G-type lectin S-receptor-like serine/threonine-protein kinase RLK
	g-type-2	GGTTACCGTCGCTTTGAAA
Unigene11809_All	FLS2-3	CTCCAGTCGGTGAAGTTTC	4.19138	4.113	LRR receptor-like serine/threonine-protein kinase FLS2
	FLS2-4	CAAGAATGAAGACCCACTCTC
CL4108.Contig1_All	auxin-1	GCAATGTGGAAGCCTGAGA	-5.52207	-3.4495	Auxin influx carrier
	auxin-2	CCGAATGCCCAGTAAACA
Unigene31478_All	auxin-3	AAATGGAGATGCCTGGTGG	-3.48158	-4.14472	Auxin response factor 4 isoform 1
	auxin-4	GATTGTAAGTTCAACAGCGTGG
Unigene30122_All	ERF-3	CCTTCTTCCTTCCCTCTTCT	-5.33285	-3.25905	Ethylene-responsive transcription factor ERF( AP2/ERF )
	ERF-4	CAGACTTGAGTGGCATAACAGA
CL2438.Contig3_All	CDPK10-1	GGAGGGAAATCCAGATACTTC	1.62188	1.614	Calcium-dependent protein kinase 10
	CDPK10-2	CACCGCCTTCACATAACTC
CL8270.Contig5_All	CDPK13-1	GCCAAGTATTTCGGAGAGTG	-1.3599	-0.88652	PREDICTED: Vitis vinifera calcium-dependent protein kinase 13-like (LOC100241961), mRNA
	CDPK13-2	CAAGAGGAACATTAGGTGCC
CL6543.Contig1_All	RbohD-1	CGCCAAGTCTACAAGAAGATAG	5.54161	4.15227	Respiratory burst oxidase homolog protein D
	RbohD-2	GAAGTCGGAAGATAACTGCC
CL2495.Contig1_All	RbohA-1	GTCCATTCTTCTCAGCAACAGT	3.95691	2.63771	PREDICTED: Fragaria vesca subsp. vesca respiratory burst oxidase homolog protein A-like
	RbohA-2	CGTCTAAACCATCTTGTCGC
CL4298.Contig8_All	RbohB-1	GCTTCCAAGAACCAGATTTG	2.21105	1.04045	PREDICTED: Vitis vinifera respiratory burst oxidase homolog protein B-like (LOC100261299), mRNA
	RbohB-2	GCTCTGGTCTGTCATTTGC
